# Supplementary material for: A taxonomic revision of the Neoserica (sensu lato) pilosula group (Coleoptera, Scarabaeidae, Sericini)
Source: Zookeys. 2014 Sep 15;(440):89–113. doi: 10.3897/zookeys.440.8126 (PMC4195941; doi:10.3897/zookeys.440.8126)
Supplement: XML Treatment for Neoserica (s.l.) pilosula [file zookeys.440.8126-treatment1.xml]

<!DOCTYPE tp:taxon-treatment
  PUBLIC "-//TaxonX//DTD Taxonomic Treatment Publishing DTD v0 20100105//EN" "tax-treatment-NSO.dtd">
<tp:taxon-treatment xmlns:tp="http://www.plazi.org/taxpub"><tp:treatment-meta><kwd-group><label>Taxon classification</label><kwd><named-content content-type="kingdom">Animalia</named-content></kwd><kwd><named-content content-type="order">Coleoptera</named-content></kwd><kwd><named-content content-type="family">Scarabaeidae</named-content></kwd></kwd-group><mixed-citation publication-type="journal"><person-group><name><surname>Liu</surname><given-names>Wan-Gang</given-names></name><name><surname>Fabrizi</surname><given-names>Silvia</given-names></name><name><surname>Bai</surname><given-names>Ming</given-names></name><name><surname>Yang</surname><given-names>Xing-Ke</given-names></name><name><surname>Ahrens</surname><given-names>Dirk</given-names></name></person-group><article-title>A taxonomic revision of the <italic>Neoserica</italic> (sensu lato) <italic>pilosula</italic> group (Coleoptera, Scarabaeidae, Sericini)</article-title><source>Zookeys</source><day>15</day><month>9</month><year>2014</year><volume>2014</volume><issue>440</issue><fpage>89</fpage><lpage>113</lpage><pub-id pub-id-type="doi">10.3897/zookeys.440.8126</pub-id></mixed-citation></tp:treatment-meta><tp:nomenclature><tp:taxon-name>
                        <tp:taxon-name-part taxon-name-part-type="genus">Neoserica</tp:taxon-name-part>
                        (<tp:taxon-name-part taxon-name-part-type="uncertainty-rank">s.l.</tp:taxon-name-part>)
                        <tp:taxon-name-part taxon-name-part-type="species">pilosula</tp:taxon-name-part>
                    </tp:taxon-name><tp:taxon-authority>Moser, 1915</tp:taxon-authority><xref ref-type="fig" rid="F1">Figs 1A–D</xref><xref ref-type="fig" rid="F5">, 5</xref><tp:nomenclature-citation-list><tp:nomenclature-citation><tp:taxon-name>Neoserica pilosula</tp:taxon-name><comment> Moser, 1915: 377.</comment></tp:nomenclature-citation></tp:nomenclature-citation-list></tp:nomenclature><tp:treatment-sec sec-type="Type material examined"><title>Type material examined.</title><p>Lectotype (here designated) @ “Yünnan China/ Neoserica pilosula Type Mos./ pilosula Mos.” (ZMHB).</p></tp:treatment-sec><tp:treatment-sec sec-type="Additional material examined"><title>Additional material examined.</title><p>1 ♂ “China C-Yunnan 60km SE Kunming Shilin (Stone forest) lgt. D. Král 3.–4.VII.90” (NMPC), 3 ♂♂, 1 ♀ “Mts. Junzishan, Shizong, Yunnan, 14.VII.2006, leg. Mao Benyong etc.” (HBUM).</p></tp:treatment-sec><tp:treatment-sec sec-type="Redescription of lectotype"><title>Redescription of lectotype.</title><p>Body length: 7.5 mm, length of elytra: 5.7 mm, width: 4.2 mm. Body oblong, reddish brown, antennal club yellowish brown, dorsal surface shiny, densely covered with fine, semi-erect setae (Fig. <xref ref-type="fig" rid="F1">1D</xref>).</p><fig id="F1" position="float" orientation="portrait"><label>Figure 1.</label><caption><p><bold>A–D</bold> <italic><tp:taxon-name>Neoserica pilosula</tp:taxon-name></italic> Moser, 1915 (Lectotype) <bold>E–H</bold> <italic><tp:taxon-name>Neoserica ludingensis</tp:taxon-name></italic> sp. n. (holotype) <bold>I–L</bold> <italic><tp:taxon-name>Neoserica weibaoshanica</tp:taxon-name></italic> sp. n. (holotype). <bold>A, E, I</bold> aedeagus, left side lateral view <bold>C, G, K</bold> aedeagus, right side lateral view <bold>B, F, J</bold> parameres, dorsal view <bold>D, H, L</bold> habitus. Scale: 0.5 mm, habitus not to scale.</p></caption><graphic xmlns:xlink="http://www.w3.org/1999/xlink" xlink:href="zookeys-440-089-g001.jpg" position="float" orientation="portrait" xlink:type="simple"/></fig><p>Labroclypeus subtrapezoidal, widest at base; lateral margins weakly convex and moderately convergent towards moderately rounded anterior angles; anterior margin shallowly sinuate medially; margins moderately reflexed; surface moderately elevated medially, coarsely and densely punctate, densely setose. Frontoclypeal suture finely incised, weakly elevated and moderately angled medially. Smooth area anterior to eye three times as wide as long. Ocular canthus moderately long, finely and sparsely punctate, with a few setae. Frons with coarse and moderately dense punctures, with dense setae being bent posteriorly. Eyes large, ratio diameter/interocular width: 0.76. Antenna with ten antennomeres, club with four antennomeres and straight, as long as remaining antennomeres combined. Mentum elevated and slightly flattened anteriorly. Labrum short and almost straight anteriorly, with a transverse rim of very dense, short and robust setae.</p><p>Pronotum widest at base, lateral margins evenly convex and convergent anteriorly; anterior angles distinctly produced and sharp; posterior angles blunt, rounded at tip; anterior margin with fine, complete marginal line, weakly produced medially; surface densely and finely punctate, densely setose; anterior and lateral borders with sparse but longer setae; hypomeron carinate at base. Scutellum with fine, dense punctures and a few fine setae, on basal midline punctures less dense.</p><p>Elytra oblong, widest behind middle, striae weakly impressed, finely and densely punctate, intervals nearly flat, with fine, dense punctures, densely covered with fine, moderately long setae. Epipleural edge fine, ending at moderately curved external apical angle of elytra; epipleura densely setose, apical border with a wide membranous rim of microtrichomes (visible at magnification 100×).</p><p>Ventral surface shiny, finely and densely punctate. Metasternum with short, fine setae. Metacoxa glabrous, with a few single setae laterally. Abdominal sternites finely and densely punctate and finely setose, with a transverse row of coarse punctures each bearing a robust long seta. Mesosternum between mesocoxae as wide as mesofemur. Ratio of length of metepisternum/metacoxa: 1/1.74. Pygidium moderately convex and shiny, finely and densely punctate, without smooth midline; shortly and densely setose, with sparse long and erect setae on disc and beside the apical margin.</p><p>Legs slender; femora with two longitudinal rows of setae, finely and densely punctate. Anterior margin of metafemur acute, without adjacent serrated line; posterior margin of metafemur smooth, dorsally and ventrally, in apical half moderately widened. Metatibia wide and moderately long, widest at two thirds of metatibial length; ratio of width/length: 1/2.86; dorsal margin sharply carinate, with two groups of spines; basal group at half of metatibial length, apical group at three quarters of metatibial length; basally with a few strong short single setae; lateral face densely and coarsely punctate, shortly setose; ventral edge finely serrated, with four robust equidistant setae; medial face impunctate; apex weakly truncate interiorly near tarsal articulation. Tarsomeres ventrally with sparse, short setae; not carinate laterally, impunctate dorsally; metatarsomeres with a strongly serrated ventral ridge; first metatarsomere distinctly shorter than following two tarsomeres combined and as long as dorsal tibial spur. Protibia moderately long, bidentate; anterior claws symmetrical, basal tooth of inner claw sharply truncate at apex.</p><p>Aedeagus: Fig. <xref ref-type="fig" rid="F1">1A–C</xref>.</p></tp:treatment-sec><tp:treatment-sec sec-type="Variation"><title>Variation.</title><p>Body length: 7.5–7.7 mm, length of elytra: 5.7–5.8 mm. Female: antennal club composed of four antennomeres, as long as the remaining antennomeres combined.</p></tp:treatment-sec><tp:treatment-sec><!--Section generated to contain objects referenced in tp:taxon-treatment.--><fig id="F5" position="float" orientation="portrait"><label>Figure 5.</label><caption><p>Distribution of the species of the <italic><tp:taxon-name>Neoserica pilosula</tp:taxon-name></italic> group.</p></caption><graphic xmlns:xlink="http://www.w3.org/1999/xlink" xlink:href="zookeys-440-089-g005.jpg" position="float" orientation="portrait" xlink:type="simple"/></fig></tp:treatment-sec></tp:taxon-treatment>
