# Supplementary material for: A taxonomic revision of the Neoserica (sensu lato) pilosula group (Coleoptera, Scarabaeidae, Sericini)
Source: Zookeys. 2014 Sep 15;(440):89–113. doi: 10.3897/zookeys.440.8126 (PMC4195941; doi:10.3897/zookeys.440.8126)
Supplement: XML Treatment for Neoserica (s.l.) rangshuiensis [file zookeys.440.8126-treatment7.xml]

<!DOCTYPE tp:taxon-treatment
  PUBLIC "-//TaxonX//DTD Taxonomic Treatment Publishing DTD v0 20100105//EN" "tax-treatment-NSO.dtd">
<tp:taxon-treatment xmlns:tp="http://www.plazi.org/taxpub"><tp:treatment-meta><kwd-group><label>Taxon classification</label><kwd><named-content content-type="kingdom">Animalia</named-content></kwd><kwd><named-content content-type="order">Coleoptera</named-content></kwd><kwd><named-content content-type="family">Scarabaeidae</named-content></kwd></kwd-group><mixed-citation publication-type="journal"><person-group><name><surname>Liu</surname><given-names>Wan-Gang</given-names></name><name><surname>Fabrizi</surname><given-names>Silvia</given-names></name><name><surname>Bai</surname><given-names>Ming</given-names></name><name><surname>Yang</surname><given-names>Xing-Ke</given-names></name><name><surname>Ahrens</surname><given-names>Dirk</given-names></name></person-group><article-title>A taxonomic revision of the <italic>Neoserica</italic> (sensu lato) <italic>pilosula</italic> group (Coleoptera, Scarabaeidae, Sericini)</article-title><source>Zookeys</source><day>15</day><month>9</month><year>2014</year><volume>2014</volume><issue>440</issue><fpage>89</fpage><lpage>113</lpage><pub-id pub-id-type="doi">10.3897/zookeys.440.8126</pub-id></mixed-citation></tp:treatment-meta><tp:nomenclature><tp:taxon-name>
                        <tp:taxon-name-part taxon-name-part-type="genus">Neoserica</tp:taxon-name-part>
                        (<tp:taxon-name-part taxon-name-part-type="uncertainty-rank">s.l.</tp:taxon-name-part>)
                        <tp:taxon-name-part taxon-name-part-type="species">rangshuiensis</tp:taxon-name-part>
                        <object-id xmlns:xlink="http://www.w3.org/1999/xlink" content-type="zoobank" xlink:type="simple">http://zoobank.org/3104170D-10E8-4C3C-898F-CEF1C2CB7D42</object-id>
                    </tp:taxon-name><tp:taxon-status xmlns:xlink="http://www.w3.org/1999/xlink" xlink:type="simple">sp. n.</tp:taxon-status><xref ref-type="fig" rid="F3">Figs 3E–H</xref><xref ref-type="fig" rid="F5">, 5</xref></tp:nomenclature><tp:treatment-sec sec-type="Type material examined"><title>Type material examined.</title><p>Holotype: ♂ “Guizhou, Kuankuoshui Nature Reserve, Rangshui, 2010-VIII-15, 1527m, <named-content xmlns:xlink="http://www.w3.org/1999/xlink" content-type="dwc:verbatimCoordinates" xlink:type="simple">28.22N, 107.19E</named-content> daytime/ LW-1380” (IZAS). Paratype: 1 ♂ “Guizhou, Zunyi, Kuankuoshui Nature Reserve, Rangshui, 2010-VIII-16, 860m/ LW-1032” (ZFMK).</p></tp:treatment-sec><tp:treatment-sec sec-type="Description"><title>Description.</title><p>Body length: 7.3 mm, length of elytra: 5.2 mm, width: 3.9 mm. Body oblong, reddish brown, antennal club yellowish brown, dorsal surface shiny, densely covered with fine and short, semi-erect setae (in part abraded; Fig. <xref ref-type="fig" rid="F3">3H</xref>).</p><p>Labroclypeus subtrapezoidal, widest at base; lateral margins weakly convex and moderately convergent towards moderately rounded anterior angles; anterior margin shallowly sinuate medially; margins moderately reflexed; surface convexly elevated medially, coarsely and finely but densely punctate, sparsely setose. Frontoclypeal suture finely incised, weakly elevated and moderately angled medially. Smooth area anterior to eye 2.5 times as wide as long. Ocular canthus narrow and moderately long, sparsely punctate, with a single short terminal seta. Frons with coarse and sparse punctures, with numerous setae being bent posteriorly. Eyes large, ratio diameter/interocular width: 0.78. Antenna with ten antennomeres, club with four antennomeres and straight, 1.2 times as long as remaining antennomeres combined. Mentum elevated and slightly flattened anteriorly. Labrum short and almost straight anteriorly, with a transverse rim of very dense, short and robust setae.</p><p>Pronotum widest at base, lateral margins nearly straight and convergent, slightly convex anteriorly and moderately convergent towards moderately produced and sharp anterior angles; posterior angles blunt, rounded at tip; anterior margin with fine, complete marginal line, weakly produced medially; surface densely and finely punctate, except on disc (probably abraded) densely setose; anterior and lateral borders with sparse but longer setae; hypomeron carinate at base. Scutellum with fine, dense punctures and a few fine setae.</p><p>Elytra oblong, widest behind middle, striae weakly impressed, finely and densely punctate; intervals nearly flat, odd ones slightly convex; intervals with fine, dense punctures, punctures on odd intervals concentrated along striae, densely covered with fine, moderately long setae. Epipleural edge fine, ending at moderately curved external apical angle of elytra; epipleura densely setose, apical border with a wide membranous rim of microtrichomes (visible at magnification 100×).</p><p>Ventral surface shiny, finely and densely punctate. Metasternum with short, fine setae. Metacoxa glabrous, with a few single setae laterally. Abdominal sternites finely and densely punctate, finely setose, with a transverse row of coarse punctures each bearing a long seta. Mesosternum between mesocoxae as wide as mesofemur. Ratio of length of metepisternum/metacoxa: 1/1.57. Pygidium strongly convex and shiny, finely and densely punctate, without smooth midline; with dense, long setae on disc and beside the apical margin.</p><p>Legs slender; femora with two longitudinal rows of setae, finely and densely punctate. Anterior margin of metafemur acute, without adjacent serrated line; posterior margin of metafemur smooth, dorsally and ventrally, in apical half moderately widened, dorsal posterior margin with fine setae. Metatibia wide and moderately long, widest at two thirds of metatibial length; ratio of width/length: 1/2.7; dorsal margin sharply carinate, with two groups of spines; basal group shortly behind middle of metatibial length, apical group at three quarters of metatibial length; in basal half with a undulated, nearly continuously serrated line and beside it single coarse punctures each bearing a short robust seta; lateral face moderately densely and coarsely punctate, shortly setose; ventral edge finely serrated, with four robust equidistant setae; medial face impunctate; apex weakly truncate interiorly near tarsal articulation. Tarsomeres ventrally with sparse, short setae; not carinate laterally, impunctate dorsally; metatarsomeres missing in holo- and paratype. Protibia moderately long, bidentate; anterior claws symmetrical, basal tooth of inner claw sharply truncate at apex.</p><p>Aedeagus: Fig. <xref ref-type="fig" rid="F3">3E–G</xref>.</p></tp:treatment-sec><tp:treatment-sec sec-type="Diagnosis"><title>Diagnosis.</title><p><italic><tp:taxon-name>Neoserica rangshuiensis</tp:taxon-name></italic> sp. n. is most similar to <italic><tp:taxon-name>Neoserica lincangensis</tp:taxon-name></italic> sp. n. but differs from it by the slightly longer antennal club and the shape of the parameres: the right paramere is only in the basal third strongly enlarged (not in basal half as in <italic><tp:taxon-name>Neoserica lincangensis</tp:taxon-name></italic> sp. n.) and slightly bent at the apex only (not curved); the left paramere is evenly curved (not straight or double-bent).</p></tp:treatment-sec><tp:treatment-sec sec-type="Etymology"><title>Etymology.</title><p>The new species is named after its type locality, Rangshui.</p></tp:treatment-sec><tp:treatment-sec sec-type="Variation"><title>Variation.</title><p>Body length: 7.3–7.4 mm, length of elytra: 5.2–5.3 mm. Metatarsomeres of the paratype with a strongly serrated ventral ridge; first metatarsomere distinctly shorter than the following two tarsomeres combined and slightly longer than the dorsal tibial spur.</p></tp:treatment-sec><tp:treatment-sec><!--Section generated to contain objects referenced in tp:taxon-treatment.--><fig id="F3" position="float" orientation="portrait"><label>Figure 3.</label><caption><p><bold>A–D</bold> <italic><tp:taxon-name>Neoserica lincangensis</tp:taxon-name></italic> sp. n. (holotype) <bold>E–H</bold> <italic><tp:taxon-name>Neoserica rangshuiensis</tp:taxon-name></italic> sp. n. (holotype). <bold>A, E</bold> edeagus, left side lateral view <bold>C, G</bold> aedeagus, right side lateral view <bold>B, F</bold> parameres, dorsal view <bold>D, H</bold> habitus. Scale: 0.5 mm, habitus not to scale.</p></caption><graphic xmlns:xlink="http://www.w3.org/1999/xlink" xlink:href="zookeys-440-089-g003.jpg" position="float" orientation="portrait" xlink:type="simple"/></fig><fig id="F5" position="float" orientation="portrait"><label>Figure 5.</label><caption><p>Distribution of the species of the <italic><tp:taxon-name>Neoserica pilosula</tp:taxon-name></italic> group.</p></caption><graphic xmlns:xlink="http://www.w3.org/1999/xlink" xlink:href="zookeys-440-089-g005.jpg" position="float" orientation="portrait" xlink:type="simple"/></fig></tp:treatment-sec></tp:taxon-treatment>
