# Supplementary material for: A taxonomic revision of the Neoserica (sensu lato) pilosula group (Coleoptera, Scarabaeidae, Sericini)
Source: Zookeys. 2014 Sep 15;(440):89–113. doi: 10.3897/zookeys.440.8126 (PMC4195941; doi:10.3897/zookeys.440.8126)
Supplement: XML Treatment for Neoserica (s.l.) lushuiana [file zookeys.440.8126-treatment8.xml]

<!DOCTYPE tp:taxon-treatment
  PUBLIC "-//TaxonX//DTD Taxonomic Treatment Publishing DTD v0 20100105//EN" "tax-treatment-NSO.dtd">
<tp:taxon-treatment xmlns:tp="http://www.plazi.org/taxpub"><tp:treatment-meta><kwd-group><label>Taxon classification</label><kwd><named-content content-type="kingdom">Animalia</named-content></kwd><kwd><named-content content-type="order">Coleoptera</named-content></kwd><kwd><named-content content-type="family">Scarabaeidae</named-content></kwd></kwd-group><mixed-citation publication-type="journal"><person-group><name><surname>Liu</surname><given-names>Wan-Gang</given-names></name><name><surname>Fabrizi</surname><given-names>Silvia</given-names></name><name><surname>Bai</surname><given-names>Ming</given-names></name><name><surname>Yang</surname><given-names>Xing-Ke</given-names></name><name><surname>Ahrens</surname><given-names>Dirk</given-names></name></person-group><article-title>A taxonomic revision of the <italic>Neoserica</italic> (sensu lato) <italic>pilosula</italic> group (Coleoptera, Scarabaeidae, Sericini)</article-title><source>Zookeys</source><day>15</day><month>9</month><year>2014</year><volume>2014</volume><issue>440</issue><fpage>89</fpage><lpage>113</lpage><pub-id pub-id-type="doi">10.3897/zookeys.440.8126</pub-id></mixed-citation></tp:treatment-meta><tp:nomenclature><tp:taxon-name>
                        <tp:taxon-name-part taxon-name-part-type="genus">Neoserica</tp:taxon-name-part>
                        (<tp:taxon-name-part taxon-name-part-type="uncertainty-rank">s.l.</tp:taxon-name-part>)
                        <tp:taxon-name-part taxon-name-part-type="species">lushuiana</tp:taxon-name-part>
                        <object-id xmlns:xlink="http://www.w3.org/1999/xlink" content-type="zoobank" xlink:type="simple">http://zoobank.org/B8FBBBE0-C613-4BA3-B62C-B3C847FFD79C</object-id>
                    </tp:taxon-name><tp:taxon-status xmlns:xlink="http://www.w3.org/1999/xlink" xlink:type="simple">sp. n.</tp:taxon-status><xref ref-type="fig" rid="F4">Figs 4A–D</xref><xref ref-type="fig" rid="F5">, 5</xref><!--PageBreak--><!--PageBreak--><!--PageBreak--></tp:nomenclature><tp:treatment-sec sec-type="Type material examined"><title>Type material examined.</title><p>Holotype: ♂ “Lushui, Yunnan, 9.VI.1981, 1810m, leg. Wang Shuyong, No.17” (IZAS).</p></tp:treatment-sec><tp:treatment-sec sec-type="Description"><title>Description.</title><p>Body length: 6.2 mm, length of elytra: 4.5 mm, width: 3.2 mm. Body oblong, reddish brown, antennal club yellowish brown, dorsal surface shiny, densely covered with fine, semi-erect setae (Fig. <xref ref-type="fig" rid="F4">4D</xref>).</p><fig id="F4" position="float" orientation="portrait"><label>Figure 4.</label><caption><p><bold>A–D</bold> <italic><tp:taxon-name>Neoserica lushuiana</tp:taxon-name></italic> sp. n. (holotype) <bold>E–H</bold> <italic><tp:taxon-name>Neoserica emeishanensis</tp:taxon-name></italic> sp. n. (holotype) <bold>I–L</bold> <italic><tp:taxon-name>Neoserica curvipenis</tp:taxon-name></italic> sp. n. (holotype). <bold>A, E, I</bold> aedeagus, left side lateral view <bold>C, G, K</bold> aedeagus, right side lateral view <bold>B, F, J</bold> parameres, dorsal view <bold>D, H, L</bold> habitus. Scale: 0.5 mm, habitus not to scale.</p></caption><graphic xmlns:xlink="http://www.w3.org/1999/xlink" xlink:href="zookeys-440-089-g004.jpg" position="float" orientation="portrait" xlink:type="simple"/></fig><p>Labroclypeus subtrapezoidal, widest at base; lateral margins weakly convex and moderately convergent towards moderately rounded anterior angles; anterior margin shallowly sinuate medially; margins moderately reflexed; surface moderately convex medially, coarsely and finely but densely punctate, sparsely setose. Frontoclypeal suture finely incised, weakly elevated and moderately angled medially. Smooth area anterior to eye 2.5 times as wide as long. Ocular canthus narrow and moderately long, sparsely punctate, with a single short terminal seta. Frons with coarse and dense punctures, with dense setae being bent posteriorly. Eyes large, ratio diameter/interocular width: 0.71. Antenna with ten antennomeres, club with four antennomeres and straight, 1.2 times as long as remaining antennomeres combined. Mentum elevated and slightly flattened anteriorly. Labrum short and almost straight anteriorly, with a transverse rim of very dense, short and robust setae.</p><p>Pronotum widest at posterior third, lateral margins evenly convex, moderately convergent posteriorly and towards moderately produced and sharp anterior angles; posterior angles blunt, rounded at tip; anterior margin with fine, complete marginal line, weakly produced medially; surface densely and finely punctate, densely setose; anterior and lateral borders with dense, long setae; hypomeron carinate at base. Scutellum small, with fine, dense punctures and a few fine setae.</p><p>Elytra oblong, widest behind middle, striae weakly impressed, finely and densely punctate; intervals flat, odd ones slightly convex; intervals with fine, dense punctures, punctures on odd intervals concentrated along striae, densely covered with fine, moderately long setae. Epipleural edge fine, ending at moderately curved external apical angle of elytra; epipleura densely setose, apical border with a wide membranous rim of microtrichomes (visible at magnification 100×).</p><p>Ventral surface shiny, finely and densely punctate. Metasternum with short, fine setae. Metacoxa glabrous, with a few single setae laterally. Abdominal sternites finely and densely punctate, finely setose, with a transverse row of coarse punctures each bearing a long seta. Mesosternum between mesocoxae as wide as mesofemur. Ratio of length of metepisternum/metacoxa: 1/1.55. Pygidium moderately convex and shiny, finely and densely punctate, without smooth midline; with dense, long setae on disc and beside the apical margin.</p><p>Legs slender; femora with two longitudinal rows of setae, finely and densely punctate. Anterior margin of metafemur acute, without adjacent serrated line; posterior margin of metafemur smooth, dorsally and ventrally, in apical half moderately widened, dorsal posterior margin with sparse, fine setae. Metatibia wide and moderately long, widest at two thirds of metatibial length; ratio of width/length: 1/3.0; dorsal margin sharply carinate, with two groups of spines; basal group shortly behind middle of metatibial length, apical group at three quarters of metatibial length; in basal half with a slightly undulated, nearly continuously serrated line and beside it single coarse punctures each bearing a short robust seta; lateral face moderately densely and coarsely punctate, shortly setose; ventral edge finely serrated, with four robust equidistant setae; medial face impunctate; apex weakly truncate interiorly near tarsal articulation. Tarsomeres ventrally with sparse, short setae; not carinate laterally, impunctate dorsally; metatarsomeres with a strongly serrated ventral ridge; first metatarsomere distinctly shorter than following two tarsomeres combined and slightly longer than dorsal tibial spur. Protibia moderately long, bidentate; anterior claws symmetrical, basal tooth of inner claw sharply truncate at apex. Female unknown.</p><p>Aedeagus: Fig. <xref ref-type="fig" rid="F4">4A–C</xref>.</p></tp:treatment-sec><tp:treatment-sec sec-type="Diagnosis"><title>Diagnosis.</title><p><italic><tp:taxon-name>Neoserica lushuiana</tp:taxon-name></italic> sp. n. differs from all other species of the <italic><tp:taxon-name>Neoserica pilosula</tp:taxon-name></italic> group by having the right paramere strongly curved externally (in dorsal view).</p></tp:treatment-sec><tp:treatment-sec sec-type="Etymology"><title>Etymology.</title><p>The new species is named after its type locality, Lushui.</p></tp:treatment-sec><tp:treatment-sec><!--Section generated to contain objects referenced in tp:taxon-treatment.--><fig id="F5" position="float" orientation="portrait"><label>Figure 5.</label><caption><p>Distribution of the species of the <italic><tp:taxon-name>Neoserica pilosula</tp:taxon-name></italic> group.</p></caption><graphic xmlns:xlink="http://www.w3.org/1999/xlink" xlink:href="zookeys-440-089-g005.jpg" position="float" orientation="portrait" xlink:type="simple"/></fig></tp:treatment-sec></tp:taxon-treatment>
